# Supplementary material for: Accumulation of Tetrahymena pyriformis on Interfaces
Source: Micromachines (Basel). 2021 Oct 30;12(11):1339. doi: 10.3390/mi12111339 (PMC8622496; doi:10.3390/mi12111339)
Supplement: Supplementary file 1 [file micromachines-12-01339-s001.zip]

Archive with 1 entries (1 files):
- micromachines-1419092-supplementary.pdf
